# Supplementary material for: LLM-Enhanced Multimodal Framework for Drug–Drug Interaction Prediction
Source: Biomedicines. 2025 Sep 26;13(10):2355. doi: 10.3390/biomedicines13102355 (PMC12561088; doi:10.3390/biomedicines13102355)
Supplement: Supplementary file 1 [file biomedicines-13-02355-s001.zip]

Archive with 1 entries (1 files):
- biomedicines-3859126-supplementary.pdf
